# Supplementary material for: Fractal features of soil particle size distribution under different land-use patterns in the alluvial fans of collapsing gullies in the hilly granitic region of southern China
Source: PLoS One. 2017 Mar 16;12(3):e0173555. doi: 10.1371/journal.pone.0173555 (PMC5354277; doi:10.1371/journal.pone.0173555)
Supplement: S1 Table — (XLSX) [file pone.0173555.s001.xlsx]

## Sheet: Sheet1
	Bulk density	Farmland	orchard	woodland	grassland		Total porosity	Farmland	orchard	woodland	grassland		Saturated water content	Farmland	orchard	woodland	grassland
	TC	1.43853	1.3311	1.39857	1.38017		TC	45.7157	49.7698	47.2239	47.9182		TC	30.3442	34.2796	27.0886	25.5309
	LH	1.41317	1.26213	1.4836	1.46983		LH	46.673	52.3723	44.0151	44.5346		LH	33.1479	33.8329	30.1318	28.9803
	GX	1.43133	1.3763	1.4701	1.37377		GX	45.9874	48.0642	44.5245	48.1597		GX	29.175	34.4246	28.5209	31.241
	CT	1.35053	1.36793	1.3216	1.3636		CT	49.0365	48.3799	50.1283	48.5434		CT	38.0329	31.1972	23.9465	24.3176
	AX	1.30543	1.4185	1.36477	1.4338		AX	50.7384	46.4717	48.4994	45.8943		AX	25.9505	38.1382	25.0476	26.3188
	WH	1.3996	1.5127	1.4805	1.48567		WH	47.1849	42.917	44.1321	43.9371		WH	31.9499	34.4063	26.1246	24.6453
	CW	1.53053	1.45697	1.37037	1.38583		CW	42.244	45.0201	48.2881	47.7044		CW	33.3275	33.9728	30.3152	38.8612
	Saturated hydraulic conductivity	Farmland	orchard	woodland	grassland		pH value	Farmland	orchard	woodland	grassland		Soil organic carbon	Farmland	orchard	woodland	grassland
	TC	1.79869	0.789406	1.39642	2.15118		TC	5.08667	4.94333	5.02333	4.96667		TC	8.8601	11.6937	10.2477	4.49545
	LH	1.01432	0.724514	0.686714	1.57188		LH	5.22	5.11	4.94	5.06		LH	12.4884	14.7641	9.0632	8.67791
	GX	1.46163	0.922968	2.16031	1.30224		GX	4.9	4.98667	5.10667	5.05667		GX	8.52466	12.6487	3.9424	5.0974
	CT	0.689864	1.34823	2.15779	1.88374		CT	4.97	5.24	4.92	4.97333		CT	14.2617	10.1394	4.5828	6.81375
	AX	1.69473	0.670963	1.19702	2.59565		AX	5.01333	4.83333	4.78333	5.04333		AX	5.54336	15.7911	11.1064	7.12461
	WH	1.05842	1.09465	1.81759	2.33231		WH	4.9	5.08	4.99333	5.04333		WH	6.87895	11.3811	4.93727	6.70936
	CW	0.471879	0.696164	1.72308	1.09622		CW	5.33667	5.03333	4.88333	5.06667		CW	13.71	15.9173	8.29476	10.6895
